# Supplementary material for: No Association of Angiotensin-Converting Enzyme Insertion/Deletion (ACE I/D) Gene Polymorphism in the Susceptibility to Diabetic Retinopathy in Type 2 Diabetes Mellitus Patients: An Updated Meta-Analysis
Source: J Pers Med. 2023 Aug 26;13(9):1308. doi: 10.3390/jpm13091308 (PMC10533192; doi:10.3390/jpm13091308)
Supplement: Supplementary file 1 [file jpm-13-01308-s001.zip]

Archive with 1 entries (1 files):
- jpm-2523914-supplementary.pdf
